# Supplementary material for: Wearable-based assessment of anticipatory postural adjustments during step initiation in patients with knee osteoarthritis
Source: PLoS One. 2023 Aug 10;18(8):e0289588. doi: 10.1371/journal.pone.0289588 (PMC10414566; doi:10.1371/journal.pone.0289588)
Supplement: S1 Data — (XLSX) [file pone.0289588.s001.xlsx]

## Sheet: KOA group
Age(years)	Weight (Kg)	Heigh (m)	Body mass Index	kimenatics latency (s)	Accelerometer latency(s)	kinematics amplitude (m/s2)	accelerometer amplitude (m/s2)
56	92.7	1.5	40.92	0.42	0.452	0.468	0.618
50	90	1.64	33.46	0.508	0.541	0.825	0.985
54	102	1.65	37.47	0.305	0.338	0.76	0.754
62	81.22	1.57	32.95	0.451	0.482	0.613	0.648
59	88.9	1.61	34.29	0.535	0.538	0.814	0.627
62	97.1	1.5	43.15	0.619	0.689	0.368	0.67
63	50.5	1.53	21.57	0.398	0.413	0.606	0.687
65	75.5	1.48	34.46	0.447	0.465	0.403	0.523
56	73.88	1.58	29.59	0.528	0.568	0.426	0.371
57	88	1.63	33.12	0.399	0.451	0.998	1.036
64	75.6	1.69	26.46	0.714	0.709	0.418	0.496
53	96.95	1.51	42.52	0.334	0.373	0.338	0.353
53	69.46	1.58	27.82	0.394	0.45	0.899	1.042
57	65	1.55	27.05	0.367	0.4	0.699	0.651
62	74.4	1.43	36.4	0.411	0.453	0.873	1.022
60	57	1.51	24.83	0.551	0.599	0.577	0.324
63	70.4	1.56	28.92	0.386	0.415	0.38	0.455
66	60	1.53	25.63	0.356	0.401	0.576	0.62
63	65	1.55	27.26	0.458	0.542	0.457	0.579
51	79.3	1.67	28.43	0.329	0.344	0.717	0.661
70	71	1.67	25.45	0.482	0.525	0.514	0.579
55	60.32	1.48	27.53	0.494	0.503	0.497	0.602
54	65.5	1.51	28.72	0.534	0.561	0.425	0.492
58	61.2	1.5	27.2	0.378	0.441	0.816	0.634
57	67.44	1.51	29.57	0.426	0.446	0.674	0.616

## Sheet: Controle
Age(years)	Weight (Kg)	Heigh (m)	Body mass Index	kimenatics latency (s)	Accelerometer latency(s)	kinematics amplitude (m/s2)	accelerometer amplitude (m/s2)
53	72	1.67	25.8	0.43	0.41	0.849	1.058
56	64	1.55	20.9	0.42	0.429	0.704	0.813
59	61	1.53	20.4	0.333	0.343	0.954	0.941
55	63	1.61	21.5	0.316	0.348	0.596	0.735
60	70	1.64	23.1	0.431	0.491	0.704	0.519
58	60	1.64	22.3	0.418	0.525	0.693	0.941
47	68	1.64	25.3	0.436	0.459	0.636	0.755
48	92	1.58	29	0.411	0.44	0.606	0.555
54	93	1.52	31.4	0.331	0.372	0.815	0.881
65	60	1.59	23.7	0.355	0.393	0.864	0.858
